# Supplementary material for: Characterization of Three-Dimensional Trophoblast Spheroids: An Alternative Model to Study the Physiological Properties of the Placental Unit
Source: Cells. 2022 Sep 15;11(18):2884. doi: 10.3390/cells11182884 (PMC9497053; doi:10.3390/cells11182884)
Supplement: Supplementary file 1 [file cells-11-02884-s001.zip]

Archive with 1 entries (1 files):
- cells-1923845-supplementary.pdf
